# Supplementary material for: ﻿New species and records of Botryosphaeriales (Dothideomycetes) associated with tree dieback in Beijing, China
Source: MycoKeys. 2024 Jun 27;106:225–50. doi: 10.3897/mycokeys.106.122890 (PMC11224674; doi:10.3897/mycokeys.106.122890)
Supplement: XML Treatment for Aplosporella ginkgonis [file mycokeys.106.122890-treatment1.xml]

<!DOCTYPE tp:taxon-treatment
  PUBLIC "-//TaxonX//DTD Taxonomic Treatment Publishing DTD v0 20100105//EN" "tax-treatment-NSO.dtd">
<tp:taxon-treatment xmlns:tp="http://www.plazi.org/taxpub"><tp:treatment-meta><kwd-group><label>Taxon classification</label><kwd>
                <named-content content-type="kingdom">Fungi</named-content>
              </kwd><kwd>
                <named-content content-type="order">Botryosphaeriales</named-content>
              </kwd><kwd>
                <named-content content-type="family">Aplosporellaceae</named-content>
              </kwd></kwd-group><mixed-citation publication-type="journal"><person-group><name><surname>Wu</surname><given-names>Yingying</given-names></name><name><surname>Peng</surname><given-names>Cheng</given-names></name><name><surname>Yuan</surname><given-names>Rong</given-names></name><name><surname>Zhang</surname><given-names>Mingwei</given-names></name><name><surname>Hu</surname><given-names>Yang</given-names></name><name><surname>Tian</surname><given-names>Chengming</given-names></name></person-group><article-title>﻿New species and records of <tp:taxon-name><tp:taxon-name-part taxon-name-part-type="order">Botryosphaeriales</tp:taxon-name-part></tp:taxon-name> (<tp:taxon-name><tp:taxon-name-part taxon-name-part-type="class">Dothideomycetes</tp:taxon-name-part></tp:taxon-name>) associated with tree dieback in Beijing, China</article-title><source>MycoKeys</source><day>27</day><month>06</month><year>2024</year><volume>106</volume><fpage>225</fpage><lpage>250</lpage><pub-id pub-id-type="doi">10.3897/mycokeys.106.122890</pub-id></mixed-citation></tp:treatment-meta><tp:nomenclature><label>﻿</label><tp:taxon-name>
              <object-id xmlns:xlink="http://www.w3.org/1999/xlink" content-type="arpha" xlink:type="simple">79F7AB3F-B491-577F-BAD5-3F25F5A70EB6</object-id>
              <tp:taxon-name-part taxon-name-part-type="genus" reg="Aplosporella">Aplosporella</tp:taxon-name-part>
              <tp:taxon-name-part taxon-name-part-type="species" reg="ginkgonis">ginkgonis</tp:taxon-name-part>
            </tp:taxon-name><tp:taxon-authority>C.M. Tian, Z. Du &amp; K.D. Hyde, Mycosphere 8(2): 1249 (2017)</tp:taxon-authority></tp:nomenclature><tp:treatment-sec sec-type="description" id="SECID0EUOGK"><title>Description.</title><p>See <xref ref-type="bibr" rid="B11">Du et al. 2017</xref>.</p></tp:treatment-sec><tp:treatment-sec sec-type="material" id="SECID0E5OGK"><title>Material examined.</title><p>China, Beijing City, Tongzhou District, Majuqiao Wetland Park, <named-content xmlns:xlink="http://www.w3.org/1999/xlink" content-type="dwc:verbatimCoordinates" xlink:type="simple"><named-content content-type="geo-json" specific-use="{&#34;type&#34;:&#34;Point&#34;,&#34;coordinates&#34;:[116.620000,39.770000]}" id="NCID0EHPGK" xlink:type="simple">39°46'12"N, 116°37'12"E</named-content></named-content>, on the disease branches of <tp:taxon-name><tp:taxon-name-part taxon-name-part-type="genus" reg="Cotinus">Cotinus</tp:taxon-name-part><tp:taxon-name-part taxon-name-part-type="species" reg="coggygria">coggygria</tp:taxon-name-part><tp:taxon-name-part taxon-name-part-type="infraspecific-rank">var.</tp:taxon-name-part><tp:taxon-name-part taxon-name-part-type="variety" reg="cinereus">cinereus</tp:taxon-name-part></tp:taxon-name>, 2 May 2023, Y.Y. Wu, <named-content xmlns:xlink="http://www.w3.org/1999/xlink" content-type="dwc:institutional_code" xlink:title="Museum of Beijing Forestry University" xlink:href="http://grbio.org/institution/beijing-forestry-university" xlink:type="simple">BJFC</named-content>-S1931, living culture <abbrev xmlns:xlink="http://www.w3.org/1999/xlink" content-type="institution" xlink:title="China Forestry Culture Collection Center" id="ABBRID0ECQGK" xlink:type="simple">CFCC</abbrev> 70746.</p></tp:treatment-sec><tp:treatment-sec sec-type="notes" id="SECID0EHQGK"><title>Notes.</title><p><italic><tp:taxon-name><tp:taxon-name-part taxon-name-part-type="genus" reg="Aplosporella">Aplosporella</tp:taxon-name-part><tp:taxon-name-part taxon-name-part-type="species" reg="ginkgonis">ginkgonis</tp:taxon-name-part></tp:taxon-name></italic> was first reported in Gansu Province, China, causing canker and dieback disease in <italic><tp:taxon-name><tp:taxon-name-part taxon-name-part-type="genus" reg="Ginkgo">Ginkgo</tp:taxon-name-part><tp:taxon-name-part taxon-name-part-type="species" reg="biloba">biloba</tp:taxon-name-part></tp:taxon-name></italic> and <italic><tp:taxon-name><tp:taxon-name-part taxon-name-part-type="genus" reg="Morus">Morus</tp:taxon-name-part><tp:taxon-name-part taxon-name-part-type="species" reg="alba">alba</tp:taxon-name-part></tp:taxon-name></italic> (<xref ref-type="bibr" rid="B11">Du et al. 2017</xref>). <xref ref-type="bibr" rid="B66">Zhu et al. (2018)</xref> and <xref ref-type="bibr" rid="B27">Li et al. (2023)</xref> discovered the species on <italic><tp:taxon-name><tp:taxon-name-part taxon-name-part-type="genus" reg="Rhus">Rhus</tp:taxon-name-part><tp:taxon-name-part taxon-name-part-type="species" reg="typhina">typhina</tp:taxon-name-part></tp:taxon-name></italic> and <italic><tp:taxon-name><tp:taxon-name-part taxon-name-part-type="genus" reg="Zanthoxylum">Zanthoxylum</tp:taxon-name-part><tp:taxon-name-part taxon-name-part-type="species" reg="bungeanum">bungeanum</tp:taxon-name-part></tp:taxon-name></italic>, respectively, extending its host range. In the present study, one isolate (<abbrev xmlns:xlink="http://www.w3.org/1999/xlink" content-type="institution" xlink:title="China Forestry Culture Collection Center" id="ABBRID0EQSGK" xlink:type="simple">CFCC</abbrev> 70746) was identified as <italic><tp:taxon-name><tp:taxon-name-part taxon-name-part-type="genus" reg="Aplosporella">A.</tp:taxon-name-part><tp:taxon-name-part taxon-name-part-type="species" reg="ginkgonis">ginkgonis</tp:taxon-name-part></tp:taxon-name></italic> based on the phylogenetically highly supported clade with 99% <abbrev xmlns:xlink="http://www.w3.org/1999/xlink" xlink:title="Maximum parsimony" id="ABBRID0EATGK" xlink:type="simple">MP</abbrev>, 95% <abbrev xmlns:xlink="http://www.w3.org/1999/xlink" xlink:title="maximum likelihood" id="ABBRID0EETGK" xlink:type="simple">ML</abbrev>, and 0.94 <abbrev xmlns:xlink="http://www.w3.org/1999/xlink" xlink:title="Bayesian posterior probabilities" id="ABBRID0EITGK" xlink:type="simple">BYPP</abbrev> values (Fig. <xref ref-type="fig" rid="F2">2</xref>) and morphological characteristics. This is the first report of <italic><tp:taxon-name><tp:taxon-name-part taxon-name-part-type="genus" reg="Aplosporella">A.</tp:taxon-name-part><tp:taxon-name-part taxon-name-part-type="species" reg="ginkgonis">ginkgonis</tp:taxon-name-part></tp:taxon-name></italic> on <tp:taxon-name><tp:taxon-name-part taxon-name-part-type="genus" reg="Cotinus">Cotinus</tp:taxon-name-part><tp:taxon-name-part taxon-name-part-type="species" reg="coggygria">coggygria</tp:taxon-name-part><tp:taxon-name-part taxon-name-part-type="infraspecific-rank">var.</tp:taxon-name-part><tp:taxon-name-part taxon-name-part-type="variety" reg="cinereus">cinereus</tp:taxon-name-part></tp:taxon-name>.</p></tp:treatment-sec><tp:treatment-sec><!--Section generated to contain objects referenced in tp:taxon-treatment.--><fig id="F2" position="float" orientation="portrait"><object-id xmlns:xlink="http://www.w3.org/1999/xlink" content-type="doi" xlink:type="simple">10.3897/mycokeys.106.122890.figure2</object-id><object-id xmlns:xlink="http://www.w3.org/1999/xlink" content-type="arpha" xlink:type="simple">9BE2300B-349E-5DE3-A918-C725EB1A828F</object-id><label>Figure 2.</label><caption><p>Phylogram generated from RAxML analysis based on ITS with <italic>tef1-α</italic> sequence data of <italic><tp:taxon-name><tp:taxon-name-part taxon-name-part-type="genus" reg="Aplosporella">Aplosporella</tp:taxon-name-part></tp:taxon-name></italic> isolates. The tree was rooted in <italic><tp:taxon-name><tp:taxon-name-part taxon-name-part-type="genus" reg="Alanomyces">Alanomyces</tp:taxon-name-part><tp:taxon-name-part taxon-name-part-type="species" reg="indica">indica</tp:taxon-name-part></tp:taxon-name></italic> (CBS 134264). The <abbrev xmlns:xlink="http://www.w3.org/1999/xlink" xlink:title="Maximum parsimony" id="ABBRID0EFFGK" xlink:type="simple">MP</abbrev>, <abbrev xmlns:xlink="http://www.w3.org/1999/xlink" xlink:title="maximum likelihood" id="ABBRID0EJFGK" xlink:type="simple">ML</abbrev> (≥ 50%), and <abbrev xmlns:xlink="http://www.w3.org/1999/xlink" xlink:title="Bayesian inference" id="ABBRID0ENFGK" xlink:type="simple">BI</abbrev> (≥ 0.9) bootstrap supports are given near the nodes, respectively. Isolates from this study are marked in blue, and ex-type strains are marked in bold.</p></caption><graphic xmlns:xlink="http://www.w3.org/1999/xlink" xlink:href="mycokeys-106-225-g002.jpg" position="float" orientation="portrait" xlink:type="simple" id="oo_1080706.jpg"><uri content-type="original_file" xlink:type="simple">https://binary.pensoft.net/fig/1080706</uri></graphic></fig></tp:treatment-sec><ref-list><ref id="B11"><mixed-citation xmlns:xlink="http://www.w3.org/1999/xlink" xlink:type="simple"><person-group><name name-style="western"><surname>Du</surname><given-names>Z</given-names></name><name name-style="western"><surname>Fan</surname><given-names>XL</given-names></name><name name-style="western"><surname>Yang</surname><given-names>Q</given-names></name><name name-style="western"><surname>Hyde</surname><given-names>KD</given-names></name><name name-style="western"><surname>Tian</surname><given-names>CM</given-names></name></person-group> (<year>2017</year>) <article-title><italic><tp:taxon-name><tp:taxon-name-part taxon-name-part-type="genus">Aplosporella</tp:taxon-name-part><tp:taxon-name-part taxon-name-part-type="species">ginkgonis</tp:taxon-name-part></tp:taxon-name></italic> (<tp:taxon-name><tp:taxon-name-part taxon-name-part-type="family">Aplosporellaceae</tp:taxon-name-part></tp:taxon-name>, <tp:taxon-name><tp:taxon-name-part taxon-name-part-type="order">Botryosphaeriales</tp:taxon-name-part></tp:taxon-name>), a new species isolated from <italic><tp:taxon-name><tp:taxon-name-part taxon-name-part-type="genus">Ginkgo</tp:taxon-name-part><tp:taxon-name-part taxon-name-part-type="species">biloba</tp:taxon-name-part></tp:taxon-name></italic> in China.</article-title><source>Mycosphere</source><volume>8</volume>(<issue>2</issue>): <fpage>1246</fpage>–<lpage>1252</lpage>. <ext-link xlink:href="http://www.mapress.com/j/pt/" ext-link-type="uri" xlink:type="simple">http://www.mapress.com/j/pt/</ext-link>. <ext-link xlink:href="10.5943/mycosphere/8/2/8" ext-link-type="doi" xlink:type="simple">https://doi.org/10.5943/mycosphere/8/2/8</ext-link></mixed-citation></ref><ref id="B66"><mixed-citation xmlns:xlink="http://www.w3.org/1999/xlink" xlink:type="simple"><person-group><name name-style="western"><surname>Zhu</surname><given-names>HY</given-names></name><name name-style="western"><surname>Tian</surname><given-names>CM</given-names></name><name name-style="western"><surname>Fan</surname><given-names>XL</given-names></name></person-group> (<year>2018</year>) <article-title>Studies of botryosphaerialean fungi associated with canker and dieback of tree hosts in Dongling Mountain of China.</article-title><source>Phytotaxa</source><volume>348</volume>(<issue>2</issue>): <fpage>63</fpage>–<lpage>76</lpage>. <ext-link xlink:href="10.11646/phytotaxa.348.2.1" ext-link-type="doi" xlink:type="simple">https://doi.org/10.11646/phytotaxa.348.2.1</ext-link></mixed-citation></ref><ref id="B27"><mixed-citation xmlns:xlink="http://www.w3.org/1999/xlink" xlink:type="simple"><person-group><name name-style="western"><surname>Li</surname><given-names>WL</given-names></name><name name-style="western"><surname>Liang</surname><given-names>RR</given-names></name><name name-style="western"><surname>Dissanayake</surname><given-names>AJ</given-names></name><name name-style="western"><surname>Liu</surname><given-names>JK</given-names></name></person-group> (<year>2023</year>) <article-title>Botryosphaerialean fungi associated with woody oil plants cultivated in Sichuan Province, China.</article-title><source>MycoKeys</source><volume>97</volume>: <fpage>71</fpage>–<lpage>116</lpage>. <ext-link xlink:href="10.3897/mycokeys.97.103118" ext-link-type="doi" xlink:type="simple">https://doi.org/10.3897/mycokeys.97.103118</ext-link></mixed-citation></ref></ref-list></tp:taxon-treatment>
