# Supplementary material for: ﻿New species and records of Botryosphaeriales (Dothideomycetes) associated with tree dieback in Beijing, China
Source: MycoKeys. 2024 Jun 27;106:225–50. doi: 10.3897/mycokeys.106.122890 (PMC11224674; doi:10.3897/mycokeys.106.122890)
Supplement: XML Treatment for Aplosporella yanqingensis [file mycokeys.106.122890-treatment3.xml]

<!DOCTYPE tp:taxon-treatment
  PUBLIC "-//TaxonX//DTD Taxonomic Treatment Publishing DTD v0 20100105//EN" "tax-treatment-NSO.dtd">
<tp:taxon-treatment xmlns:tp="http://www.plazi.org/taxpub"><tp:treatment-meta><kwd-group><label>Taxon classification</label><kwd>
                <named-content content-type="kingdom">Fungi</named-content>
              </kwd><kwd>
                <named-content content-type="order">Botryosphaeriales</named-content>
              </kwd><kwd>
                <named-content content-type="family">Aplosporellaceae</named-content>
              </kwd></kwd-group><mixed-citation publication-type="journal"><person-group><name><surname>Wu</surname><given-names>Yingying</given-names></name><name><surname>Peng</surname><given-names>Cheng</given-names></name><name><surname>Yuan</surname><given-names>Rong</given-names></name><name><surname>Zhang</surname><given-names>Mingwei</given-names></name><name><surname>Hu</surname><given-names>Yang</given-names></name><name><surname>Tian</surname><given-names>Chengming</given-names></name></person-group><article-title>﻿New species and records of <tp:taxon-name><tp:taxon-name-part taxon-name-part-type="order">Botryosphaeriales</tp:taxon-name-part></tp:taxon-name> (<tp:taxon-name><tp:taxon-name-part taxon-name-part-type="class">Dothideomycetes</tp:taxon-name-part></tp:taxon-name>) associated with tree dieback in Beijing, China</article-title><source>MycoKeys</source><day>27</day><month>06</month><year>2024</year><volume>106</volume><fpage>225</fpage><lpage>250</lpage><pub-id pub-id-type="doi">10.3897/mycokeys.106.122890</pub-id></mixed-citation></tp:treatment-meta><tp:nomenclature><label>﻿</label><tp:taxon-name>
              <object-id xmlns:xlink="http://www.w3.org/1999/xlink" content-type="arpha" xlink:type="simple">DF3687A9-6028-5DF4-A503-12E5F9D56A35</object-id>
              <tp:taxon-name-part taxon-name-part-type="genus" reg="Aplosporella">Aplosporella</tp:taxon-name-part>
              <tp:taxon-name-part taxon-name-part-type="species" reg="yanqingensis">yanqingensis</tp:taxon-name-part>
            </tp:taxon-name><tp:taxon-authority>L. Lin &amp; X.L. Fan, MycoKeys 97: 9 (2023)</tp:taxon-authority></tp:nomenclature><tp:treatment-sec sec-type="description" id="SECID0ENGHK"><title>Description.</title><p>See <xref ref-type="bibr" rid="B28">Lin et al. 2023a</xref>.</p></tp:treatment-sec><tp:treatment-sec sec-type="material" id="SECID0EXGHK"><title>Material examined.</title><p>China, Beijing City, Tongzhou District, Central Green Forest Park, <named-content xmlns:xlink="http://www.w3.org/1999/xlink" content-type="dwc:verbatimCoordinates" xlink:type="simple"><named-content content-type="geo-json" specific-use="{&#34;type&#34;:&#34;Point&#34;,&#34;coordinates&#34;:[116.701111,39.871111]}" id="NCID0EAHHK" xlink:type="simple">39°52'16"N, 116°42'04"E</named-content></named-content>, on the dead branches of <italic><tp:taxon-name><tp:taxon-name-part taxon-name-part-type="genus" reg="Acer">Acer</tp:taxon-name-part><tp:taxon-name-part taxon-name-part-type="species" reg="truncatum">truncatum</tp:taxon-name-part></tp:taxon-name></italic>, 12 April 2023, C.M. Tian, Y.M. Liang, C. Peng, Y. Hu &amp; Y.Y. Wu, <named-content xmlns:xlink="http://www.w3.org/1999/xlink" content-type="dwc:institutional_code" xlink:title="Museum of Beijing Forestry University" xlink:href="http://grbio.org/institution/beijing-forestry-university" xlink:type="simple">BJFC</named-content>-S1943, living culture <abbrev xmlns:xlink="http://www.w3.org/1999/xlink" content-type="institution" xlink:title="China Forestry Culture Collection Center" id="ABBRID0EVHHK" xlink:type="simple">CFCC</abbrev> 70743; <italic>ibid</italic>. <named-content xmlns:xlink="http://www.w3.org/1999/xlink" content-type="dwc:institutional_code" xlink:title="Museum of Beijing Forestry University" xlink:href="http://grbio.org/institution/beijing-forestry-university" xlink:type="simple">BJFC</named-content>-S1944, living culture <abbrev xmlns:xlink="http://www.w3.org/1999/xlink" content-type="institution" xlink:title="China Forestry Culture Collection Center" id="ABBRID0EBIHK" xlink:type="simple">CFCC</abbrev> 70738.</p></tp:treatment-sec><tp:treatment-sec sec-type="notes" id="SECID0EGIHK"><title>Notes.</title><p><italic><tp:taxon-name><tp:taxon-name-part taxon-name-part-type="genus" reg="Aplosporella">Aplosporella</tp:taxon-name-part><tp:taxon-name-part taxon-name-part-type="species" reg="yanqingensis">yanqingensis</tp:taxon-name-part></tp:taxon-name></italic> was first discovered on the branches of <italic><tp:taxon-name><tp:taxon-name-part taxon-name-part-type="genus" reg="Platycladus">Platycladus</tp:taxon-name-part><tp:taxon-name-part taxon-name-part-type="species" reg="orientalis">orientalis</tp:taxon-name-part></tp:taxon-name></italic> in Beijing (<xref ref-type="bibr" rid="B28">Lin et al. 2023a</xref>). In this study, the two isolates (<abbrev xmlns:xlink="http://www.w3.org/1999/xlink" content-type="institution" xlink:title="China Forestry Culture Collection Center" id="ABBRID0EGJHK" xlink:type="simple">CFCC</abbrev> 70738 and <abbrev xmlns:xlink="http://www.w3.org/1999/xlink" content-type="institution" xlink:title="China Forestry Culture Collection Center" id="ABBRID0ELJHK" xlink:type="simple">CFCC</abbrev> 70743) from <italic><tp:taxon-name><tp:taxon-name-part taxon-name-part-type="genus" reg="Acer">Acer</tp:taxon-name-part><tp:taxon-name-part taxon-name-part-type="species" reg="truncatum">truncatum</tp:taxon-name-part></tp:taxon-name></italic> formed a clade with 100% <abbrev xmlns:xlink="http://www.w3.org/1999/xlink" xlink:title="Maximum parsimony" id="ABBRID0E2JHK" xlink:type="simple">MP</abbrev>, 100% <abbrev xmlns:xlink="http://www.w3.org/1999/xlink" xlink:title="maximum likelihood" id="ABBRID0E6JHK" xlink:type="simple">ML</abbrev>, and 1.00 <abbrev xmlns:xlink="http://www.w3.org/1999/xlink" xlink:title="Bayesian posterior probabilities" id="ABBRID0EDKHK" xlink:type="simple">BYPP</abbrev> values in the multi-locus phylogenetic tree with <italic><tp:taxon-name><tp:taxon-name-part taxon-name-part-type="genus" reg="Aplosporella">A.</tp:taxon-name-part><tp:taxon-name-part taxon-name-part-type="species" reg="yanqingensis">yanqingensis</tp:taxon-name-part></tp:taxon-name></italic> (Fig. <xref ref-type="fig" rid="F2">2</xref>). Compared with the description of <xref ref-type="bibr" rid="B28">Lin et al. (2023a)</xref>, this study has shorter conidia and thinner conidiogenous cells (11.0–16.5 × 6.0–9.0 µm vs. 16.0–21.5 × 6.0–9.5 µm and 5.0–20.5 × 1.0–2.0 µm vs. 6.0–13.5 × 2.0–3.0 µm). Thus, these isolates were identified as <italic><tp:taxon-name><tp:taxon-name-part taxon-name-part-type="genus" reg="Aplosporella">A.</tp:taxon-name-part><tp:taxon-name-part taxon-name-part-type="species" reg="yanqingensis">yanqingensis</tp:taxon-name-part></tp:taxon-name></italic>, and herewith we are providing a new host record for <italic><tp:taxon-name><tp:taxon-name-part taxon-name-part-type="genus" reg="Aplosporella">A.</tp:taxon-name-part><tp:taxon-name-part taxon-name-part-type="species" reg="yanqingensis">yanqingensis</tp:taxon-name-part></tp:taxon-name></italic>, <italic><tp:taxon-name><tp:taxon-name-part taxon-name-part-type="genus" reg="Acer">Acer</tp:taxon-name-part><tp:taxon-name-part taxon-name-part-type="species" reg="truncatum">truncatum</tp:taxon-name-part></tp:taxon-name></italic>.</p></tp:treatment-sec><tp:treatment-sec><!--Section generated to contain objects referenced in tp:taxon-treatment.--><fig id="F2" position="float" orientation="portrait"><object-id xmlns:xlink="http://www.w3.org/1999/xlink" content-type="doi" xlink:type="simple">10.3897/mycokeys.106.122890.figure2</object-id><object-id xmlns:xlink="http://www.w3.org/1999/xlink" content-type="arpha" xlink:type="simple">9BE2300B-349E-5DE3-A918-C725EB1A828F</object-id><label>Figure 2.</label><caption><p>Phylogram generated from RAxML analysis based on ITS with <italic>tef1-α</italic> sequence data of <italic><tp:taxon-name><tp:taxon-name-part taxon-name-part-type="genus" reg="Aplosporella">Aplosporella</tp:taxon-name-part></tp:taxon-name></italic> isolates. The tree was rooted in <italic><tp:taxon-name><tp:taxon-name-part taxon-name-part-type="genus" reg="Alanomyces">Alanomyces</tp:taxon-name-part><tp:taxon-name-part taxon-name-part-type="species" reg="indica">indica</tp:taxon-name-part></tp:taxon-name></italic> (CBS 134264). The <abbrev xmlns:xlink="http://www.w3.org/1999/xlink" xlink:title="Maximum parsimony" id="ABBRID0EFFGK" xlink:type="simple">MP</abbrev>, <abbrev xmlns:xlink="http://www.w3.org/1999/xlink" xlink:title="maximum likelihood" id="ABBRID0EJFGK" xlink:type="simple">ML</abbrev> (≥ 50%), and <abbrev xmlns:xlink="http://www.w3.org/1999/xlink" xlink:title="Bayesian inference" id="ABBRID0ENFGK" xlink:type="simple">BI</abbrev> (≥ 0.9) bootstrap supports are given near the nodes, respectively. Isolates from this study are marked in blue, and ex-type strains are marked in bold.</p></caption><graphic xmlns:xlink="http://www.w3.org/1999/xlink" xlink:href="mycokeys-106-225-g002.jpg" position="float" orientation="portrait" xlink:type="simple" id="oo_1080706.jpg"><uri content-type="original_file" xlink:type="simple">https://binary.pensoft.net/fig/1080706</uri></graphic></fig></tp:treatment-sec><ref-list><ref id="B28"><mixed-citation xmlns:xlink="http://www.w3.org/1999/xlink" xlink:type="simple"><person-group><name name-style="western"><surname>Lin</surname><given-names>L</given-names></name><name name-style="western"><surname>Bai</surname><given-names>YK</given-names></name><name name-style="western"><surname>Pan</surname><given-names>M</given-names></name><name name-style="western"><surname>Tian</surname><given-names>CM</given-names></name><name name-style="western"><surname>Fan</surname><given-names>XL</given-names></name></person-group> (<year>2023a</year>) <article-title>Morphology and molecular analyses reveal three new species of <tp:taxon-name><tp:taxon-name-part taxon-name-part-type="order">Botryosphaeriales</tp:taxon-name-part></tp:taxon-name> isolated from diseased plant branches in China.</article-title><source>MycoKeys</source><volume>97</volume>: <fpage>1</fpage>–<lpage>19</lpage>. <ext-link xlink:href="10.3897/mycokeys.97.102653" ext-link-type="doi" xlink:type="simple">https://doi.org/10.3897/mycokeys.97.102653</ext-link></mixed-citation></ref></ref-list></tp:taxon-treatment>
