# Supplementary material for: ﻿New species and records of Botryosphaeriales (Dothideomycetes) associated with tree dieback in Beijing, China
Source: MycoKeys. 2024 Jun 27;106:225–50. doi: 10.3897/mycokeys.106.122890 (PMC11224674; doi:10.3897/mycokeys.106.122890)
Supplement: XML Treatment for Dothiorella acericola [file mycokeys.106.122890-treatment4.xml]

<!DOCTYPE tp:taxon-treatment
  PUBLIC "-//TaxonX//DTD Taxonomic Treatment Publishing DTD v0 20100105//EN" "tax-treatment-NSO.dtd">
<tp:taxon-treatment xmlns:tp="http://www.plazi.org/taxpub"><tp:treatment-meta><kwd-group><label>Taxon classification</label><kwd>
                <named-content content-type="kingdom">Fungi</named-content>
              </kwd><kwd>
                <named-content content-type="order">Botryosphaeriales</named-content>
              </kwd><kwd>
                <named-content content-type="family">Aplosporellaceae</named-content>
              </kwd></kwd-group><mixed-citation publication-type="journal"><person-group><name><surname>Wu</surname><given-names>Yingying</given-names></name><name><surname>Peng</surname><given-names>Cheng</given-names></name><name><surname>Yuan</surname><given-names>Rong</given-names></name><name><surname>Zhang</surname><given-names>Mingwei</given-names></name><name><surname>Hu</surname><given-names>Yang</given-names></name><name><surname>Tian</surname><given-names>Chengming</given-names></name></person-group><article-title>﻿New species and records of <tp:taxon-name><tp:taxon-name-part taxon-name-part-type="order">Botryosphaeriales</tp:taxon-name-part></tp:taxon-name> (<tp:taxon-name><tp:taxon-name-part taxon-name-part-type="class">Dothideomycetes</tp:taxon-name-part></tp:taxon-name>) associated with tree dieback in Beijing, China</article-title><source>MycoKeys</source><day>27</day><month>06</month><year>2024</year><volume>106</volume><fpage>225</fpage><lpage>250</lpage><pub-id pub-id-type="doi">10.3897/mycokeys.106.122890</pub-id></mixed-citation></tp:treatment-meta><tp:nomenclature><label>﻿</label><tp:taxon-name>
              <object-id xmlns:xlink="http://www.w3.org/1999/xlink" content-type="arpha" xlink:type="simple">633FCCBD-BE3E-5432-BAB9-EB0FD2E5D053</object-id>
              <tp:taxon-name-part taxon-name-part-type="genus" reg="Dothiorella">Dothiorella</tp:taxon-name-part>
              <tp:taxon-name-part taxon-name-part-type="species" reg="acericola">acericola</tp:taxon-name-part>
            </tp:taxon-name><tp:taxon-authority>Phookamsak, Tennakoon &amp; K.D. Hyde, Fungal Diversity 95: 78 (2019)</tp:taxon-authority></tp:nomenclature><tp:treatment-sec sec-type="description" id="SECID0E6MHK"><title>Description.</title><p>See <xref ref-type="bibr" rid="B35">Pan et al. 2021</xref>.</p></tp:treatment-sec><tp:treatment-sec sec-type="material" id="SECID0EJNHK"><title>Material examined.</title><p>China, Beijing City, Tongzhou District, Hougezhuang Plain Forest, <named-content xmlns:xlink="http://www.w3.org/1999/xlink" content-type="dwc:verbatimCoordinates" xlink:type="simple"><named-content content-type="geo-json" specific-use="{&#34;type&#34;:&#34;Point&#34;,&#34;coordinates&#34;:[116.900000,29.840000]}" id="NCID0ESNHK" xlink:type="simple">29°50'24"N, 116°54'00"E</named-content></named-content>, on the dead branches of <italic><tp:taxon-name><tp:taxon-name-part taxon-name-part-type="genus" reg="Forsythia">Forsythia</tp:taxon-name-part><tp:taxon-name-part taxon-name-part-type="species" reg="suspensa">suspensa</tp:taxon-name-part></tp:taxon-name></italic>, 8 April 2023, C.M. Tian, S.J. Li &amp; Y.Y. Wu, <named-content xmlns:xlink="http://www.w3.org/1999/xlink" content-type="dwc:institutional_code" xlink:title="Museum of Beijing Forestry University" xlink:href="http://grbio.org/institution/beijing-forestry-university" xlink:type="simple">BJFC</named-content>-S1948, living culture <abbrev xmlns:xlink="http://www.w3.org/1999/xlink" content-type="institution" xlink:title="China Forestry Culture Collection Center" id="ABBRID0EHOHK" xlink:type="simple">CFCC</abbrev> 70755; China, Beijing City, Tongzhou District, Majuqiao Wetland Park, <named-content xmlns:xlink="http://www.w3.org/1999/xlink" content-type="dwc:verbatimCoordinates" xlink:type="simple"><named-content content-type="geo-json" specific-use="{&#34;type&#34;:&#34;Point&#34;,&#34;coordinates&#34;:[116.620000,39.770000]}" id="NCID0EPOHK" xlink:type="simple">39°46'12"N, 116°37'12"E</named-content></named-content>, on the dead branches of <italic><tp:taxon-name><tp:taxon-name-part taxon-name-part-type="genus" reg="Ginkgo">Ginkgo</tp:taxon-name-part><tp:taxon-name-part taxon-name-part-type="species" reg="biloba">biloba</tp:taxon-name-part></tp:taxon-name></italic>, 2 May 2023, Y.Y. Wu, <named-content xmlns:xlink="http://www.w3.org/1999/xlink" content-type="dwc:institutional_code" xlink:title="Museum of Beijing Forestry University" xlink:href="http://grbio.org/institution/beijing-forestry-university" xlink:type="simple">BJFC</named-content>-S1949, living culture <abbrev xmlns:xlink="http://www.w3.org/1999/xlink" content-type="institution" xlink:title="China Forestry Culture Collection Center" id="ABBRID0EEPHK" xlink:type="simple">CFCC</abbrev> 70760; <italic>ibid</italic>. on the dead branches of <italic><tp:taxon-name><tp:taxon-name-part taxon-name-part-type="genus" reg="Syringa">Syringa</tp:taxon-name-part><tp:taxon-name-part taxon-name-part-type="species" reg="oblata">oblata</tp:taxon-name-part></tp:taxon-name></italic>, <named-content xmlns:xlink="http://www.w3.org/1999/xlink" content-type="dwc:institutional_code" xlink:title="Museum of Beijing Forestry University" xlink:href="http://grbio.org/institution/beijing-forestry-university" xlink:type="simple">BJFC</named-content>-S1950, living culture <abbrev xmlns:xlink="http://www.w3.org/1999/xlink" content-type="institution" xlink:title="China Forestry Culture Collection Center" id="ABBRID0E2PHK" xlink:type="simple">CFCC</abbrev> 70761.</p></tp:treatment-sec><tp:treatment-sec sec-type="notes" id="SECID0EAQHK"><title>Notes.</title><p>Based on phylogenetic analyses (Fig. <xref ref-type="fig" rid="F3">3</xref>), three isolates in this study clustered with <italic><tp:taxon-name><tp:taxon-name-part taxon-name-part-type="genus" reg="Dothiorella">Dothiorella</tp:taxon-name-part><tp:taxon-name-part taxon-name-part-type="species" reg="acericola">acericola</tp:taxon-name-part></tp:taxon-name></italic> and formed a clade with 99% <abbrev xmlns:xlink="http://www.w3.org/1999/xlink" xlink:title="Maximum parsimony" id="ABBRID0EVQHK" xlink:type="simple">MP</abbrev>, 100% <abbrev xmlns:xlink="http://www.w3.org/1999/xlink" xlink:title="maximum likelihood" id="ABBRID0EZQHK" xlink:type="simple">ML</abbrev>, and 1.00 <abbrev xmlns:xlink="http://www.w3.org/1999/xlink" xlink:title="Bayesian posterior probabilities" id="ABBRID0E4QHK" xlink:type="simple">BYPP</abbrev> values. <italic><tp:taxon-name><tp:taxon-name-part taxon-name-part-type="genus" reg="Dothiorella">Dothiorella</tp:taxon-name-part><tp:taxon-name-part taxon-name-part-type="species" reg="acericola">acericola</tp:taxon-name-part></tp:taxon-name></italic> is reported to be associated with the canker disease of <italic><tp:taxon-name><tp:taxon-name-part taxon-name-part-type="genus" reg="Acer">Acer</tp:taxon-name-part><tp:taxon-name-part taxon-name-part-type="species" reg="palmatum">palmatum</tp:taxon-name-part></tp:taxon-name></italic> in China (<xref ref-type="bibr" rid="B42">Phookamsak et al. 2019</xref>). <xref ref-type="bibr" rid="B35">Pan et al. (2021</xref>, <xref ref-type="bibr" rid="B34">2023</xref>) found that <italic><tp:taxon-name><tp:taxon-name-part taxon-name-part-type="genus" reg="Dothiorella">Do.</tp:taxon-name-part><tp:taxon-name-part taxon-name-part-type="species" reg="acericola">acericola</tp:taxon-name-part></tp:taxon-name></italic> infests <italic><tp:taxon-name><tp:taxon-name-part taxon-name-part-type="genus" reg="Ziziphus">Ziziphus</tp:taxon-name-part><tp:taxon-name-part taxon-name-part-type="species" reg="jujuba">jujuba</tp:taxon-name-part></tp:taxon-name></italic> and <italic><tp:taxon-name><tp:taxon-name-part taxon-name-part-type="genus" reg="Koelreuteria">Koelreuteria</tp:taxon-name-part><tp:taxon-name-part taxon-name-part-type="species" reg="paniculata">paniculata</tp:taxon-name-part></tp:taxon-name></italic> branches. The fungus was also recorded on dead branches of <italic><tp:taxon-name><tp:taxon-name-part taxon-name-part-type="genus" reg="Euonymus">Euonymus</tp:taxon-name-part><tp:taxon-name-part taxon-name-part-type="species" reg="japonicus">japonicus</tp:taxon-name-part></tp:taxon-name></italic> (<xref ref-type="bibr" rid="B29">Lin et al. 2023b</xref>). This is the first discovery of this fungus in the host families <tp:taxon-name><tp:taxon-name-part taxon-name-part-type="family">Oleaceae</tp:taxon-name-part></tp:taxon-name> and <tp:taxon-name><tp:taxon-name-part taxon-name-part-type="family">Ginkgoaceae</tp:taxon-name-part></tp:taxon-name>.</p></tp:treatment-sec><tp:treatment-sec><!--Section generated to contain objects referenced in tp:taxon-treatment.--><fig id="F3" position="float" orientation="portrait"><object-id xmlns:xlink="http://www.w3.org/1999/xlink" content-type="doi" xlink:type="simple">10.3897/mycokeys.106.122890.figure3</object-id><object-id xmlns:xlink="http://www.w3.org/1999/xlink" content-type="arpha" xlink:type="simple">939456EA-98F0-5EF1-B552-55F5D8E55B48</object-id><label>Figure 3.</label><caption><p>Phylogram generated from RAxML analysis based on ITS, <italic>tef1-α</italic>, and <italic>tub2</italic> sequence data of <italic><tp:taxon-name><tp:taxon-name-part taxon-name-part-type="genus" reg="Dothiorella">Dothiorella</tp:taxon-name-part></tp:taxon-name></italic> isolates. The tree was rooted in <italic><tp:taxon-name><tp:taxon-name-part taxon-name-part-type="genus" reg="Neofusicoccum">Neofusicoccum</tp:taxon-name-part><tp:taxon-name-part taxon-name-part-type="species" reg="luteum">luteum</tp:taxon-name-part></tp:taxon-name></italic> (CBS 562.92) and <italic><tp:taxon-name><tp:taxon-name-part taxon-name-part-type="genus" reg="Neofusicoccum">Neofusicoccum</tp:taxon-name-part><tp:taxon-name-part taxon-name-part-type="species" reg="parvum">parvum</tp:taxon-name-part></tp:taxon-name></italic> (CMW9081). The <abbrev xmlns:xlink="http://www.w3.org/1999/xlink" xlink:title="Maximum parsimony" id="ABBRID0EGJGK" xlink:type="simple">MP</abbrev>, <abbrev xmlns:xlink="http://www.w3.org/1999/xlink" xlink:title="maximum likelihood" id="ABBRID0EKJGK" xlink:type="simple">ML</abbrev> (≥ 50%), and <abbrev xmlns:xlink="http://www.w3.org/1999/xlink" xlink:title="Bayesian inference" id="ABBRID0EOJGK" xlink:type="simple">BI</abbrev> (≥ 0.9) bootstrap supports are given near the nodes, respectively. Isolates from this study are marked in blue, and ex-type strains are marked in bold.</p></caption><graphic xmlns:xlink="http://www.w3.org/1999/xlink" xlink:href="mycokeys-106-225-g003.jpg" position="float" orientation="portrait" xlink:type="simple" id="oo_1080707.jpg"><uri content-type="original_file" xlink:type="simple">https://binary.pensoft.net/fig/1080707</uri></graphic></fig></tp:treatment-sec><ref-list><ref id="B35"><mixed-citation xmlns:xlink="http://www.w3.org/1999/xlink" xlink:type="simple"><person-group><name name-style="western"><surname>Pan</surname><given-names>M</given-names></name><name name-style="western"><surname>Tian</surname><given-names>CM</given-names></name><name name-style="western"><surname>Fan</surname><given-names>XL</given-names></name></person-group> (<year>2021</year>) <article-title>Two fungal species associated with canker disease of Jujube tree in China.</article-title><source>Mycoasia</source><volume>3</volume>: <fpage>1</fpage>–<lpage>21</lpage>. <ext-link xlink:href="10.59265/mycoasia.2021-03" ext-link-type="doi" xlink:type="simple">https://doi.org/10.59265/mycoasia.2021-03</ext-link></mixed-citation></ref><ref id="B42"><mixed-citation xmlns:xlink="http://www.w3.org/1999/xlink" xlink:type="simple"><person-group><name name-style="western"><surname>Phookamsak</surname><given-names>R</given-names></name><name name-style="western"><surname>Hyde</surname><given-names>KD</given-names></name><name name-style="western"><surname>Jeewon</surname><given-names>R</given-names></name><name name-style="western"><surname>Bhat</surname><given-names>DJ</given-names></name><name name-style="western"><surname>Jones</surname><given-names>EBG</given-names></name><name name-style="western"><surname>Maharachchikumbura</surname><given-names>SSN</given-names></name><name name-style="western"><surname>Raspe´</surname><given-names>O</given-names></name><name name-style="western"><surname>Karunarathna</surname><given-names>DS</given-names></name><name name-style="western"><surname>Wanasinghe</surname><given-names>DN</given-names></name><name name-style="western"><surname>Hongsanan</surname><given-names>S</given-names></name><name name-style="western"><surname>Doilom</surname><given-names>M</given-names></name><name name-style="western"><surname>Tennakoon</surname><given-names>DS</given-names></name><name name-style="western"><surname>Machado</surname><given-names>AR</given-names></name><name name-style="western"><surname>Firmino</surname><given-names>AL</given-names></name><name name-style="western"><surname>Ghosh</surname><given-names>A</given-names></name><name name-style="western"><surname>Karunarathna</surname><given-names>A</given-names></name><name name-style="western"><surname>Mešić</surname><given-names>A</given-names></name><name name-style="western"><surname>Dutta</surname><given-names>AK</given-names></name><name name-style="western"><surname>Thongbai</surname><given-names>B</given-names></name><name name-style="western"><surname>Devadatha</surname><given-names>B</given-names></name><name name-style="western"><surname>Norphanphoun</surname><given-names>C</given-names></name><name name-style="western"><surname>Senwanna</surname><given-names>C</given-names></name><name name-style="western"><surname>Wei</surname><given-names>D</given-names></name><name name-style="western"><surname>Pem</surname><given-names>D</given-names></name><name name-style="western"><surname>Ackah</surname><given-names>FK</given-names></name><name name-style="western"><surname>Wang</surname><given-names>G-N</given-names></name><name name-style="western"><surname>Jiang</surname><given-names>H-B</given-names></name><name name-style="western"><surname>Madrid</surname><given-names>H</given-names></name><name name-style="western"><surname>Lee</surname><given-names>HB</given-names></name><name name-style="western"><surname>Goonasekara</surname><given-names>ID</given-names></name><name name-style="western"><surname>Manawasinghe</surname><given-names>IS</given-names></name><name name-style="western"><surname>Kušan</surname><given-names>I</given-names></name><name name-style="western"><surname>Cano</surname><given-names>J</given-names></name><name name-style="western"><surname>Gené</surname><given-names>J</given-names></name><name name-style="western"><surname>Li</surname><given-names>J</given-names></name><name name-style="western"><surname>Das</surname><given-names>K</given-names></name><name name-style="western"><surname>Acharya</surname><given-names>K</given-names></name><name name-style="western"><surname>Raj</surname><given-names>KNA</given-names></name><name name-style="western"><surname>Latha</surname><given-names>KPD</given-names></name><name name-style="western"><surname>Chethana</surname><given-names>KWT</given-names></name><name name-style="western"><surname>He</surname><given-names>M-Q</given-names></name><name name-style="western"><surname>Dueñas</surname><given-names>M</given-names></name><name name-style="western"><surname>Jadan</surname><given-names>M</given-names></name><name name-style="western"><surname>Martín</surname><given-names>MP</given-names></name><name name-style="western"><surname>Samarakoon</surname><given-names>MC</given-names></name><name name-style="western"><surname>Dayarathne</surname><given-names>MC</given-names></name><name name-style="western"><surname>Raza</surname><given-names>M</given-names></name><name name-style="western"><surname>Park</surname><given-names>MS</given-names></name><name name-style="western"><surname>Telleria</surname><given-names>MT</given-names></name><name name-style="western"><surname>Chaiwan</surname><given-names>N</given-names></name><name name-style="western"><surname>Matočec</surname><given-names>N</given-names></name><name name-style="western"><surname>de Silva</surname><given-names>NI</given-names></name><name name-style="western"><surname>Pereira</surname><given-names>OL</given-names></name><name name-style="western"><surname>Singh</surname><given-names>PN</given-names></name><name name-style="western"><surname>Manimohan</surname><given-names>P</given-names></name><name name-style="western"><surname>Uniyal</surname><given-names>P</given-names></name><name name-style="western"><surname>Shang</surname><given-names>Q-J</given-names></name><name name-style="western"><surname>Bhatt</surname><given-names>RP</given-names></name><name name-style="western"><surname>Perera</surname><given-names>RH</given-names></name><name name-style="western"><surname>Alvarenga</surname><given-names>RLM</given-names></name><name name-style="western"><surname>Nogal-Prata</surname><given-names>S</given-names></name><name name-style="western"><surname>Singh</surname><given-names>SK</given-names></name><name name-style="western"><surname>Vadthanarat</surname><given-names>S</given-names></name><name name-style="western"><surname>Oh</surname><given-names>S-Y</given-names></name><name name-style="western"><surname>Huang</surname><given-names>S-K</given-names></name><name name-style="western"><surname>Rana</surname><given-names>S</given-names></name><name name-style="western"><surname>Konta</surname><given-names>S</given-names></name><name name-style="western"><surname>Paloi</surname><given-names>S</given-names></name><name name-style="western"><surname>Jayasiri</surname><given-names>SC</given-names></name><name name-style="western"><surname>Jeon</surname><given-names>SJ</given-names></name><name name-style="western"><surname>Mehmood</surname><given-names>T</given-names></name><name name-style="western"><surname>Gibertoni</surname><given-names>TB</given-names></name><name name-style="western"><surname>Nguyen</surname><given-names>TTT</given-names></name><name name-style="western"><surname>Singh</surname><given-names>U</given-names></name><name name-style="western"><surname>Thiyagaraja</surname><given-names>V</given-names></name><name name-style="western"><surname>Sarma</surname><given-names>VV</given-names></name><name name-style="western"><surname>Dong</surname><given-names>W</given-names></name><name name-style="western"><surname>Yu</surname><given-names>X-D</given-names></name><name name-style="western"><surname>Lu</surname><given-names>Y-Z</given-names></name><name name-style="western"><surname>Lim</surname><given-names>YW</given-names></name><name name-style="western"><surname>Chen</surname><given-names>Y</given-names></name><name name-style="western"><surname>Tkalčec</surname><given-names>Z</given-names></name><name name-style="western"><surname>Zhang</surname><given-names>Z-F</given-names></name><name name-style="western"><surname>Luo</surname><given-names>Z-L</given-names></name><name name-style="western"><surname>Daranagama</surname><given-names>DA</given-names></name><name name-style="western"><surname>Thambugala</surname><given-names>KM</given-names></name><name name-style="western"><surname>Tibpromma</surname><given-names>S</given-names></name><name name-style="western"><surname>Camporesi</surname><given-names>E</given-names></name><name name-style="western"><surname>Bulgakov</surname><given-names>TS</given-names></name><name name-style="western"><surname>Dissanayake</surname><given-names>AJ</given-names></name><name name-style="western"><surname>Senanayake</surname><given-names>IC</given-names></name><name name-style="western"><surname>Dai</surname><given-names>DQ</given-names></name><name name-style="western"><surname>Tang</surname><given-names>L-Z</given-names></name><name name-style="western"><surname>Khan</surname><given-names>S</given-names></name><name name-style="western"><surname>Zhang</surname><given-names>H</given-names></name><name name-style="western"><surname>Promputtha</surname><given-names>I</given-names></name><name name-style="western"><surname>Cai</surname><given-names>L</given-names></name><name name-style="western"><surname>Chomnunti</surname><given-names>P</given-names></name><name name-style="western"><surname>Zhao</surname><given-names>R-L</given-names></name><name name-style="western"><surname>Lumyong</surname><given-names>S</given-names></name><name name-style="western"><surname>Boonmee</surname><given-names>S</given-names></name><name name-style="western"><surname>Wen</surname><given-names>T-C</given-names></name><name name-style="western"><surname>Mortimer</surname><given-names>PE</given-names></name><name name-style="western"><surname>Xu</surname><given-names>J</given-names></name></person-group> (<year>2019</year>) <article-title>Fungal diversity notes 929–1035: Taxonomic and phylogenetic contributions on genera and species of fungi.</article-title><source>Fungal Diversity</source><volume>95</volume>(<issue>1</issue>): <fpage>1</fpage>–<lpage>273</lpage>. <ext-link xlink:href="10.1007/s13225-019-00421-w" ext-link-type="doi" xlink:type="simple">https://doi.org/10.1007/s13225-019-00421-w</ext-link></mixed-citation></ref><ref id="B34"><mixed-citation xmlns:xlink="http://www.w3.org/1999/xlink" xlink:type="simple"><person-group><name name-style="western"><surname>Pan</surname><given-names>M</given-names></name><name name-style="western"><surname>Lin</surname><given-names>L</given-names></name><name name-style="western"><surname>Tian</surname><given-names>CM</given-names></name><name name-style="western"><surname>Fan</surname><given-names>XL</given-names></name></person-group> (<year>2023</year>) <article-title>Identification and pathogenicity of six fungal species causing canker and dieback disease on golden rain tree in Beijing, China.</article-title><source>Mycology</source><volume>14</volume>(<issue>1</issue>): <fpage>37</fpage>–<lpage>51</lpage>. <ext-link xlink:href="10.1080/21501203.2022.2096144" ext-link-type="doi" xlink:type="simple">https://doi.org/10.1080/21501203.2022.2096144</ext-link></mixed-citation></ref><ref id="B29"><mixed-citation xmlns:xlink="http://www.w3.org/1999/xlink" xlink:type="simple"><person-group><name name-style="western"><surname>Lin</surname><given-names>L</given-names></name><name name-style="western"><surname>Pan</surname><given-names>M</given-names></name><name name-style="western"><surname>Gao</surname><given-names>H</given-names></name><name name-style="western"><surname>Tian</surname><given-names>C</given-names></name><name name-style="western"><surname>Fan</surname><given-names>XL</given-names></name></person-group> (<year>2023b</year>) <article-title>The potential fungal pathogens of <italic><tp:taxon-name><tp:taxon-name-part taxon-name-part-type="genus">Euonymus</tp:taxon-name-part><tp:taxon-name-part taxon-name-part-type="species">japonicus</tp:taxon-name-part></tp:taxon-name></italic> in Beijing, China.</article-title><source>Journal of <tp:taxon-name><tp:taxon-name-part taxon-name-part-type="kingdom">Fungi</tp:taxon-name-part></tp:taxon-name></source><volume>9</volume>(<issue>2</issue>): <fpage>271</fpage>. <ext-link xlink:href="10.3390/jof9020271" ext-link-type="doi" xlink:type="simple">https://doi.org/10.3390/jof9020271</ext-link></mixed-citation></ref></ref-list></tp:taxon-treatment>
