# Supplementary material for: ﻿New species and records of Botryosphaeriales (Dothideomycetes) associated with tree dieback in Beijing, China
Source: MycoKeys. 2024 Jun 27;106:225–50. doi: 10.3897/mycokeys.106.122890 (PMC11224674; doi:10.3897/mycokeys.106.122890)
Supplement: XML Treatment for Phaeobotryon fraxini [file mycokeys.106.122890-treatment6.xml]

<!DOCTYPE tp:taxon-treatment
  PUBLIC "-//TaxonX//DTD Taxonomic Treatment Publishing DTD v0 20100105//EN" "tax-treatment-NSO.dtd">
<tp:taxon-treatment xmlns:tp="http://www.plazi.org/taxpub"><tp:treatment-meta><kwd-group><label>Taxon classification</label><kwd>
                <named-content content-type="kingdom">Fungi</named-content>
              </kwd><kwd>
                <named-content content-type="order">Botryosphaeriales</named-content>
              </kwd><kwd>
                <named-content content-type="family">Aplosporellaceae</named-content>
              </kwd></kwd-group><mixed-citation publication-type="journal"><person-group><name><surname>Wu</surname><given-names>Yingying</given-names></name><name><surname>Peng</surname><given-names>Cheng</given-names></name><name><surname>Yuan</surname><given-names>Rong</given-names></name><name><surname>Zhang</surname><given-names>Mingwei</given-names></name><name><surname>Hu</surname><given-names>Yang</given-names></name><name><surname>Tian</surname><given-names>Chengming</given-names></name></person-group><article-title>﻿New species and records of <tp:taxon-name><tp:taxon-name-part taxon-name-part-type="order">Botryosphaeriales</tp:taxon-name-part></tp:taxon-name> (<tp:taxon-name><tp:taxon-name-part taxon-name-part-type="class">Dothideomycetes</tp:taxon-name-part></tp:taxon-name>) associated with tree dieback in Beijing, China</article-title><source>MycoKeys</source><day>27</day><month>06</month><year>2024</year><volume>106</volume><fpage>225</fpage><lpage>250</lpage><pub-id pub-id-type="doi">10.3897/mycokeys.106.122890</pub-id></mixed-citation></tp:treatment-meta><tp:nomenclature><label>﻿</label><tp:taxon-name>
              <object-id xmlns:xlink="http://www.w3.org/1999/xlink" content-type="arpha" xlink:type="simple">98414295-A95A-59D7-96BE-C58B9C92917E</object-id>
              <tp:taxon-name-part taxon-name-part-type="genus" reg="Phaeobotryon">Phaeobotryon</tp:taxon-name-part>
              <tp:taxon-name-part taxon-name-part-type="species" reg="fraxini">fraxini</tp:taxon-name-part>
              <object-id xmlns:xlink="http://www.w3.org/1999/xlink" content-type="mycobank" xlink:type="simple">851827</object-id>
            </tp:taxon-name><tp:taxon-authority>Y.Y. Wu &amp; C.M. Tian</tp:taxon-authority><tp:taxon-status xmlns:xlink="http://www.w3.org/1999/xlink" xlink:type="simple">sp. nov.</tp:taxon-status><xref ref-type="fig" rid="F6">Fig. 6</xref></tp:nomenclature><tp:treatment-sec sec-type="etymology" id="SECID0EVCAM"><title>Etymology.</title><p>Named after the host, <italic><tp:taxon-name><tp:taxon-name-part taxon-name-part-type="genus" reg="Fraxinus">Fraxinus</tp:taxon-name-part><tp:taxon-name-part taxon-name-part-type="species" reg="chinensis">chinensis</tp:taxon-name-part></tp:taxon-name></italic>.</p></tp:treatment-sec><tp:treatment-sec sec-type="Holotype" id="SECID0EGDAM"><title>Holotype.</title><p>China, Beijing City, Tongzhou District, Central Green Forest Park, <named-content xmlns:xlink="http://www.w3.org/1999/xlink" content-type="dwc:verbatimCoordinates" xlink:type="simple"><named-content content-type="geo-json" specific-use="{&#34;type&#34;:&#34;Point&#34;,&#34;coordinates&#34;:[116.701111,39.871111]}" id="NCID0EPDAM" xlink:type="simple">39°52'16"N, 116°42'04"E</named-content></named-content>, on the dead branches of <italic><tp:taxon-name><tp:taxon-name-part taxon-name-part-type="genus" reg="Fraxinus">Fraxinus</tp:taxon-name-part><tp:taxon-name-part taxon-name-part-type="species" reg="chinensis">chinensis</tp:taxon-name-part></tp:taxon-name></italic>, 19 April 2023, C.M. Tian, C. Peng, R. Yuan, M.W. Zhang &amp; Y.Y. Wu (holotype <named-content xmlns:xlink="http://www.w3.org/1999/xlink" content-type="dwc:institutional_code" xlink:title="Museum of Beijing Forestry University" xlink:href="http://grbio.org/institution/beijing-forestry-university" xlink:type="simple">BJFC</named-content>-S1953, ex-type cultures <abbrev xmlns:xlink="http://www.w3.org/1999/xlink" content-type="institution" xlink:title="China Forestry Culture Collection Center" id="ABBRID0EEEAM" xlink:type="simple">CFCC</abbrev> 70762).</p></tp:treatment-sec><tp:treatment-sec sec-type="description" id="SECID0EJEAM"><title>Description.</title><p><bold><italic>Sexual morph</italic></bold>: Not observed. <bold><italic>Asexual morph</italic>: <italic>Conidiomata</italic></bold> pycnidial, scattered, occasionally aggregated, superficial or immersed, globose, dark brown to black, unilocular, 200–360 μm diam. <bold><italic>Disc</italic></bold> inconspicuous. <bold><italic>Ostioles</italic></bold> single, brown or black, circular, central, papillate, 40–85 μm diam. <bold><italic>Locules</italic></bold> single, globose, 100–170 μm, <bold><italic>Conidiophores</italic></bold> reduced to conidiogenous cells. <bold><italic>Conidiogenous cells</italic></bold> hyaline, smooth, thin-walled, holoblastic, cylindrical, formed from the cells lining the inner walls of the locules, 7.0–14.0 × 1.0–5.0 μm (av. ± S.D.= 10.6 ± 2.0 × 3.1 ± 0.8 µm). <bold><italic>Conidia</italic></bold> initially hyaline, smooth, thin-walled, then gradually producing light yellow pigment, becoming yellow or light brown, occasionally with bubbles, mature with 1-septate, brownish yellow to dark brown, oblong, obtuse, rounded at both ends, 13.0–20.0 × 7.0–10.0 μm (av. ± S.D.= 17.6 ± 1.3 × 8.7 ± 0.7 µm).</p><fig id="F6" position="float" orientation="portrait"><object-id xmlns:xlink="http://www.w3.org/1999/xlink" content-type="doi" xlink:type="simple">10.3897/mycokeys.106.122890.figure6</object-id><object-id xmlns:xlink="http://www.w3.org/1999/xlink" content-type="arpha" xlink:type="simple">27CCC513-F4A6-5B78-98F9-2A802AA283ED</object-id><label>Figure 6.</label><caption><p><italic><tp:taxon-name><tp:taxon-name-part taxon-name-part-type="genus" reg="Phaeobotryon">Phaeobotryon</tp:taxon-name-part><tp:taxon-name-part taxon-name-part-type="species" reg="fraxini">fraxini</tp:taxon-name-part></tp:taxon-name></italic> (<named-content xmlns:xlink="http://www.w3.org/1999/xlink" content-type="dwc:institutional_code" xlink:title="Museum of Beijing Forestry University" xlink:href="http://grbio.org/institution/beijing-forestry-university" xlink:type="simple">BJFC</named-content>-S1953) <bold>A</bold> habit of conidiomata on branch <bold>B</bold> transverse section of conidioma <bold>C</bold> longitudinal section through conidioma <bold>D, E</bold> conidiogenous cells and conidia <bold>F</bold> top (left) and bottom (right) sides of colonies on potato dextrose agar (<abbrev xmlns:xlink="http://www.w3.org/1999/xlink" xlink:title="potato dextrose agar plates" id="ABBRID0EXGAM" xlink:type="simple">PDA</abbrev>) <bold>G</bold>-<bold>L</bold> conidia. Scale bars: 500 μm (<bold>A</bold>); 200 μm (<bold>B, C</bold>); 10 μm (<bold>D, E, G–L</bold>).</p></caption><graphic xmlns:xlink="http://www.w3.org/1999/xlink" xlink:href="mycokeys-106-225-g006.jpg" position="float" orientation="portrait" xlink:type="simple" id="oo_1080710.jpg"><uri content-type="original_file" xlink:type="simple">https://binary.pensoft.net/fig/1080710</uri></graphic></fig></tp:treatment-sec><tp:treatment-sec sec-type="description" id="SECID0EKHAM"><title>Culture characters.</title><p>Colonies on <abbrev xmlns:xlink="http://www.w3.org/1999/xlink" xlink:title="potato dextrose agar plates" id="ABBRID0EQHAM" xlink:type="simple">PDA</abbrev> with aerial gray-white mycelium, thick and dark black at the edge, thin and paler in color in the center, fluffly, entire margin, reverse with black pigment accumulation, reaching 60 mm diam in 7 days at 25 °C.</p></tp:treatment-sec><tp:treatment-sec sec-type="material" id="SECID0EUHAM"><title>Other material examined.</title><p>China, Beijing City, Tongzhou District, Central Green Forest Park, <named-content xmlns:xlink="http://www.w3.org/1999/xlink" content-type="dwc:verbatimCoordinates" xlink:type="simple"><named-content content-type="geo-json" specific-use="{&#34;type&#34;:&#34;Point&#34;,&#34;coordinates&#34;:[116.701111,39.871111]}" id="NCID0E4HAM" xlink:type="simple">39°52'16"N, 116°42'04"E</named-content></named-content>, on the dead branches of <italic><tp:taxon-name><tp:taxon-name-part taxon-name-part-type="genus" reg="Fraxinus">Fraxinus</tp:taxon-name-part><tp:taxon-name-part taxon-name-part-type="species" reg="chinensis">chinensis</tp:taxon-name-part></tp:taxon-name></italic>, 19 April 2023, C.M. Tian, C. Peng, R. Yuan, M.W. Zhang &amp; Y.Y. Wu, <named-content xmlns:xlink="http://www.w3.org/1999/xlink" content-type="dwc:institutional_code" xlink:title="Museum of Beijing Forestry University" xlink:href="http://grbio.org/institution/beijing-forestry-university" xlink:type="simple">BJFC</named-content>-S2368, living culture <abbrev xmlns:xlink="http://www.w3.org/1999/xlink" content-type="institution" xlink:title="China Forestry Culture Collection Center" id="ABBRID0ESIAM" xlink:type="simple">CFCC</abbrev> 70763.</p></tp:treatment-sec><tp:treatment-sec sec-type="notes" id="SECID0EXIAM"><title>Notes.</title><p>Based on multi-locus phylogenetic analysis, the two isolates cluster separately in a high-supported clade with 100% <abbrev xmlns:xlink="http://www.w3.org/1999/xlink" xlink:title="Maximum parsimony" id="ABBRID0E4IAM" xlink:type="simple">MP</abbrev>, 100% <abbrev xmlns:xlink="http://www.w3.org/1999/xlink" xlink:title="maximum likelihood" id="ABBRID0EBJAM" xlink:type="simple">ML</abbrev>, and 1.00 <abbrev xmlns:xlink="http://www.w3.org/1999/xlink" xlink:title="Bayesian posterior probabilities" id="ABBRID0EFJAM" xlink:type="simple">BYPP</abbrev> value (Fig. <xref ref-type="fig" rid="F4">4</xref>). In the phylogenetic analysis, <italic><tp:taxon-name><tp:taxon-name-part taxon-name-part-type="genus" reg="Phaeobotryon">Phaeobotryon</tp:taxon-name-part><tp:taxon-name-part taxon-name-part-type="species" reg="fraxini">fraxini</tp:taxon-name-part></tp:taxon-name></italic> showed a close relationship to <italic><tp:taxon-name><tp:taxon-name-part taxon-name-part-type="genus" reg="Phaeobotryon">P.</tp:taxon-name-part><tp:taxon-name-part taxon-name-part-type="species" reg="mali">mali</tp:taxon-name-part></tp:taxon-name></italic> and <italic><tp:taxon-name><tp:taxon-name-part taxon-name-part-type="genus" reg="Phaeobotryon">P.</tp:taxon-name-part><tp:taxon-name-part taxon-name-part-type="species" reg="rhois">rhois.</tp:taxon-name-part></tp:taxon-name></italic> These three species could be distinguished based on ITS, <italic>tef1-α</italic>, and LSU loci from <italic><tp:taxon-name><tp:taxon-name-part taxon-name-part-type="genus" reg="Phaeobotryon">P.</tp:taxon-name-part><tp:taxon-name-part taxon-name-part-type="species" reg="mali">mali</tp:taxon-name-part></tp:taxon-name></italic> by nineteen bp (6/465 in ITS; 10/184 in <italic>tef1-α</italic>; 3/559 in LSU) and <italic><tp:taxon-name><tp:taxon-name-part taxon-name-part-type="genus" reg="Phaeobotryon">P.</tp:taxon-name-part><tp:taxon-name-part taxon-name-part-type="species" reg="rhois">rhois</tp:taxon-name-part></tp:taxon-name></italic> by twenty-two bp (7/465 in ITS; 12/184 in <italic>tef1-α</italic>; 3/559 in LSU). Moreover, <italic><tp:taxon-name><tp:taxon-name-part taxon-name-part-type="genus" reg="Phaeobotryon">P.</tp:taxon-name-part><tp:taxon-name-part taxon-name-part-type="species" reg="fraxini">fraxini</tp:taxon-name-part></tp:taxon-name></italic> differs from <italic><tp:taxon-name><tp:taxon-name-part taxon-name-part-type="genus" reg="Phaeobotryon">P.</tp:taxon-name-part><tp:taxon-name-part taxon-name-part-type="species" reg="mali">mali</tp:taxon-name-part></tp:taxon-name></italic> and <italic><tp:taxon-name><tp:taxon-name-part taxon-name-part-type="genus" reg="Phaeobotryon">P.</tp:taxon-name-part><tp:taxon-name-part taxon-name-part-type="species" reg="rhois">rhois</tp:taxon-name-part></tp:taxon-name></italic> in having smaller conidia (13.0–20.0 × 7.0–10.0 µm vs. 22.0–31.5 × 12–16.5 µm for <italic><tp:taxon-name><tp:taxon-name-part taxon-name-part-type="genus" reg="Phaeobotryon">P.</tp:taxon-name-part><tp:taxon-name-part taxon-name-part-type="species" reg="mali">mali</tp:taxon-name-part></tp:taxon-name></italic> and 20–25 × 10–12 µm for <italic><tp:taxon-name><tp:taxon-name-part taxon-name-part-type="genus" reg="Phaeobotryon">P.</tp:taxon-name-part><tp:taxon-name-part taxon-name-part-type="species" reg="rhois">rhois</tp:taxon-name-part></tp:taxon-name></italic>) (<xref ref-type="bibr" rid="B13">Fan et al. 2015b</xref>; <xref ref-type="bibr" rid="B22">Jia et al. 2023</xref>) (Table <xref ref-type="table" rid="T3">3</xref>). Therefore, <italic><tp:taxon-name><tp:taxon-name-part taxon-name-part-type="genus" reg="Phaeobotryon">P.</tp:taxon-name-part><tp:taxon-name-part taxon-name-part-type="species" reg="fraxini">fraxini</tp:taxon-name-part></tp:taxon-name></italic> is introduced as a novel species.</p><table-wrap id="T3" position="float" orientation="portrait"><label>Table 3.</label><caption><p>Comparison of species in <italic><tp:taxon-name><tp:taxon-name-part taxon-name-part-type="genus" reg="Phaeobotryon">Phaeobotryon</tp:taxon-name-part></tp:taxon-name></italic>.</p></caption><table id="TID0ETJAM" rules="all"><tbody><tr><th rowspan="1" colspan="1">Species</th><th rowspan="1" colspan="1">Host</th><th rowspan="1" colspan="1">Location</th><th rowspan="1" colspan="1">Conidial size</th><th rowspan="1" colspan="1">Septation</th><th rowspan="1" colspan="1">Reference</th></tr><tr><td rowspan="1" colspan="1">
                      <italic>
                        <tp:taxon-name><tp:taxon-name-part taxon-name-part-type="genus" reg="Phaeobotryon">Phaeobotryon</tp:taxon-name-part><tp:taxon-name-part taxon-name-part-type="species" reg="aplosporum">aplosporum</tp:taxon-name-part></tp:taxon-name>
                      </italic>
                    </td><td rowspan="1" colspan="1">
                      <italic>
                        <tp:taxon-name><tp:taxon-name-part taxon-name-part-type="genus" reg="Rhus">Rhus</tp:taxon-name-part><tp:taxon-name-part taxon-name-part-type="species" reg="typhina">typhina</tp:taxon-name-part></tp:taxon-name>
                      </italic>
                    </td><td rowspan="1" colspan="1">China</td><td rowspan="1" colspan="1">17–19 × 5.5–7</td><td rowspan="1" colspan="1">aseptate</td><td rowspan="1" colspan="1">
                      <xref ref-type="bibr" rid="B36">Pan et al. 2019</xref>
                    </td></tr><tr><td rowspan="1" colspan="1">
                      <italic>
                        <tp:taxon-name><tp:taxon-name-part taxon-name-part-type="genus" reg="Phaeobotryon">P.</tp:taxon-name-part><tp:taxon-name-part taxon-name-part-type="species" reg="mali">mali</tp:taxon-name-part></tp:taxon-name>
                      </italic>
                    </td><td rowspan="1" colspan="1">
                      <italic>
                        <tp:taxon-name><tp:taxon-name-part taxon-name-part-type="genus" reg="Malus">Malus</tp:taxon-name-part><tp:taxon-name-part taxon-name-part-type="species" reg="pumila">pumila</tp:taxon-name-part></tp:taxon-name>
                      </italic>
                    </td><td rowspan="1" colspan="1">China</td><td rowspan="1" colspan="1">22.0–31.5 × 12–16.5</td><td rowspan="1" colspan="1">1-septate</td><td rowspan="1" colspan="1">
                      <xref ref-type="bibr" rid="B22">Jia et al. 2023</xref>
                    </td></tr><tr><td rowspan="1" colspan="1">
                      <italic>
                        <tp:taxon-name><tp:taxon-name-part taxon-name-part-type="genus" reg="Phaeobotryon">P.</tp:taxon-name-part><tp:taxon-name-part taxon-name-part-type="species" reg="cupressi">cupressi</tp:taxon-name-part></tp:taxon-name>
                      </italic>
                    </td><td rowspan="1" colspan="1">
                      <italic>
                        <tp:taxon-name><tp:taxon-name-part taxon-name-part-type="genus" reg="Cupressus">Cupressus</tp:taxon-name-part><tp:taxon-name-part taxon-name-part-type="species" reg="sempervirens">sempervirens</tp:taxon-name-part></tp:taxon-name>
                      </italic>
                    </td><td rowspan="1" colspan="1">Iran</td><td rowspan="1" colspan="1">24.1–25 × 12.2–12.5</td><td rowspan="1" colspan="1">1(–2)-septate</td><td rowspan="1" colspan="1">
                      <xref ref-type="bibr" rid="B1">Abdollahzadeh et al. 2009</xref>
                    </td></tr><tr><td rowspan="1" colspan="1">
                      <italic>
                        <tp:taxon-name><tp:taxon-name-part taxon-name-part-type="genus" reg="Phaeobotryon">P.</tp:taxon-name-part><tp:taxon-name-part taxon-name-part-type="species" reg="fraxini">fraxini</tp:taxon-name-part></tp:taxon-name>
                      </italic>
                    </td><td rowspan="1" colspan="1">
                      <italic>
                        <tp:taxon-name><tp:taxon-name-part taxon-name-part-type="genus" reg="Fraxinus">Fraxinus</tp:taxon-name-part><tp:taxon-name-part taxon-name-part-type="species" reg="chinensis">chinensis</tp:taxon-name-part></tp:taxon-name>
                      </italic>
                    </td><td rowspan="1" colspan="1">China</td><td rowspan="1" colspan="1">13–20 × 7–10</td><td rowspan="1" colspan="1">1-septate</td><td rowspan="1" colspan="1">This study</td></tr><tr><td rowspan="1" colspan="1">
                      <italic>
                        <tp:taxon-name><tp:taxon-name-part taxon-name-part-type="genus" reg="Phaeobotryon">P.</tp:taxon-name-part><tp:taxon-name-part taxon-name-part-type="species" reg="juniperi">juniperi</tp:taxon-name-part></tp:taxon-name>
                      </italic>
                    </td><td rowspan="1" colspan="1">
                      <italic>
                        <tp:taxon-name><tp:taxon-name-part taxon-name-part-type="genus" reg="Juniperus">Juniperus</tp:taxon-name-part><tp:taxon-name-part taxon-name-part-type="species" reg="formosana">formosana</tp:taxon-name-part></tp:taxon-name>
                      </italic>
                    </td><td rowspan="1" colspan="1">China</td><td rowspan="1" colspan="1">24.5–27.5 × 12.0–13.5</td><td rowspan="1" colspan="1">1-septate</td><td rowspan="1" colspan="1">
                      <xref ref-type="bibr" rid="B37">Peng et al. 2023</xref>
                    </td></tr><tr><td rowspan="1" colspan="1">
                      <italic>
                        <tp:taxon-name><tp:taxon-name-part taxon-name-part-type="genus" reg="Phaeobotryon">P.</tp:taxon-name-part><tp:taxon-name-part taxon-name-part-type="species" reg="mamane">mamane</tp:taxon-name-part></tp:taxon-name>
                      </italic>
                    </td><td rowspan="1" colspan="1">
                      <italic>
                        <tp:taxon-name><tp:taxon-name-part taxon-name-part-type="genus" reg="Sophora">Sophora</tp:taxon-name-part><tp:taxon-name-part taxon-name-part-type="species" reg="chrysophylla">chrysophylla</tp:taxon-name-part></tp:taxon-name>
                      </italic>
                    </td><td rowspan="1" colspan="1">USA</td><td rowspan="1" colspan="1">35–38 × 14–15</td><td rowspan="1" colspan="1">1(–2)-septate</td><td rowspan="1" colspan="1">
                      <xref ref-type="bibr" rid="B39">Phillips et al. 2008</xref>
                    </td></tr><tr><td rowspan="1" colspan="1">
                      <italic>
                        <tp:taxon-name><tp:taxon-name-part taxon-name-part-type="genus" reg="Phaeobotryon">P.</tp:taxon-name-part><tp:taxon-name-part taxon-name-part-type="species" reg="negundinis">negundinis</tp:taxon-name-part></tp:taxon-name>
                      </italic>
                    </td><td rowspan="1" colspan="1">
                      <italic>
                        <tp:taxon-name><tp:taxon-name-part taxon-name-part-type="genus" reg="Acer">Acer</tp:taxon-name-part><tp:taxon-name-part taxon-name-part-type="species" reg="negundo">negundo</tp:taxon-name-part></tp:taxon-name>
                      </italic>
                    </td><td rowspan="1" colspan="1">Russia</td><td rowspan="1" colspan="1">16–24.5 × 7.9–11.5</td><td rowspan="1" colspan="1">aseptate</td><td rowspan="1" colspan="1">
                      <xref ref-type="bibr" rid="B8">Daranagama et al. 2016</xref>
                    </td></tr><tr><td rowspan="1" colspan="1">
                      <italic>
                        <tp:taxon-name><tp:taxon-name-part taxon-name-part-type="genus" reg="Phaeobotryon">P.</tp:taxon-name-part><tp:taxon-name-part taxon-name-part-type="species" reg="platycladi">platycladi</tp:taxon-name-part></tp:taxon-name>
                      </italic>
                    </td><td rowspan="1" colspan="1">
                      <italic>
                        <tp:taxon-name><tp:taxon-name-part taxon-name-part-type="genus" reg="Platycladus">Platycladus</tp:taxon-name-part><tp:taxon-name-part taxon-name-part-type="species" reg="orientalis">orientalis</tp:taxon-name-part></tp:taxon-name>
                      </italic>
                    </td><td rowspan="1" colspan="1">China</td><td rowspan="1" colspan="1">23.0–31.0 × 9.5–12.5</td><td rowspan="1" colspan="1">aseptate or 1-septate</td><td rowspan="1" colspan="1">
                      <xref ref-type="bibr" rid="B28">Lin et al. 2023a</xref>
                    </td></tr><tr><td rowspan="1" colspan="1">
                      <italic>
                        <tp:taxon-name><tp:taxon-name-part taxon-name-part-type="genus" reg="Phaeobotryon">P.</tp:taxon-name-part><tp:taxon-name-part taxon-name-part-type="species" reg="rhoinum">rhoinum</tp:taxon-name-part></tp:taxon-name>
                      </italic>
                    </td><td rowspan="1" colspan="1">
                      <italic>
                        <tp:taxon-name><tp:taxon-name-part taxon-name-part-type="genus" reg="Rhus">Rhus</tp:taxon-name-part><tp:taxon-name-part taxon-name-part-type="species" reg="typhina">typhina</tp:taxon-name-part></tp:taxon-name>
                      </italic>
                    </td><td rowspan="1" colspan="1">China</td><td rowspan="1" colspan="1">19–21 × 7.5–9</td><td rowspan="1" colspan="1">1-septate</td><td rowspan="1" colspan="1">
                      <xref ref-type="bibr" rid="B66">Zhu et al. 2018</xref>
                    </td></tr><tr><td rowspan="1" colspan="1">
                      <italic>
                        <tp:taxon-name><tp:taxon-name-part taxon-name-part-type="genus" reg="Phaeobotryon">P.</tp:taxon-name-part><tp:taxon-name-part taxon-name-part-type="species" reg="rhois">rhois</tp:taxon-name-part></tp:taxon-name>
                      </italic>
                    </td><td rowspan="1" colspan="1">
                      <italic>
                        <tp:taxon-name><tp:taxon-name-part taxon-name-part-type="genus" reg="Rhus">Rhus</tp:taxon-name-part><tp:taxon-name-part taxon-name-part-type="species" reg="typhina">typhina</tp:taxon-name-part></tp:taxon-name>
                      </italic>
                    </td><td rowspan="1" colspan="1">China</td><td rowspan="1" colspan="1">20–25 × 10–12</td><td rowspan="1" colspan="1">1-septate</td><td rowspan="1" colspan="1">
                      <xref ref-type="bibr" rid="B13">Fan et al. 2015b</xref>
                    </td></tr><tr><td rowspan="1" colspan="1">
                      <italic>
                        <tp:taxon-name><tp:taxon-name-part taxon-name-part-type="genus" reg="Phaeobotryon">P.</tp:taxon-name-part><tp:taxon-name-part taxon-name-part-type="species" reg="spiraeae">spiraeae</tp:taxon-name-part></tp:taxon-name>
                      </italic>
                    </td><td rowspan="1" colspan="1">
                      <italic>
                        <tp:taxon-name><tp:taxon-name-part taxon-name-part-type="genus" reg="Spiraea">Spiraea</tp:taxon-name-part><tp:taxon-name-part taxon-name-part-type="species" reg="salicifolia">salicifolia</tp:taxon-name-part></tp:taxon-name>
                      </italic>
                    </td><td rowspan="1" colspan="1">China</td><td rowspan="1" colspan="1">23.5–28.5 × 8.5–13.5</td><td rowspan="1" colspan="1">aseptate</td><td rowspan="1" colspan="1">
                      <xref ref-type="bibr" rid="B23">Jin and Karunarathna 2021</xref>
                    </td></tr><tr><td rowspan="1" colspan="1">
                      <italic>
                        <tp:taxon-name><tp:taxon-name-part taxon-name-part-type="genus" reg="Phaeobotryon">P.</tp:taxon-name-part><tp:taxon-name-part taxon-name-part-type="species" reg="ulmi">ulmi</tp:taxon-name-part></tp:taxon-name>
                      </italic>
                    </td><td rowspan="1" colspan="1">
                      <italic>
                        <tp:taxon-name><tp:taxon-name-part taxon-name-part-type="genus" reg="Ulmus">Ulmus</tp:taxon-name-part><tp:taxon-name-part taxon-name-part-type="species" reg="laevis">laevis</tp:taxon-name-part></tp:taxon-name>
                      </italic>
                    </td><td rowspan="1" colspan="1">Germany</td><td rowspan="1" colspan="1">28.5–32.5 × 16.5–18.5</td><td rowspan="1" colspan="1">aseptate or 1-septate</td><td rowspan="1" colspan="1">
                      <xref ref-type="bibr" rid="B65">Zhang et al. 2021</xref>
                    </td></tr></tbody></table></table-wrap></tp:treatment-sec><tp:treatment-sec><!--Section generated to contain objects referenced in tp:taxon-treatment.--><fig id="F4" position="float" orientation="portrait"><object-id xmlns:xlink="http://www.w3.org/1999/xlink" content-type="doi" xlink:type="simple">10.3897/mycokeys.106.122890.figure4</object-id><object-id xmlns:xlink="http://www.w3.org/1999/xlink" content-type="arpha" xlink:type="simple">CF4BE1E6-2A60-54ED-8641-29C28C9E1571</object-id><label>Figure 4.</label><caption><p>Phylogram generated from RAxML analysis based on ITS, LSU, and <italic>tef1-α</italic> sequence data of <italic><tp:taxon-name><tp:taxon-name-part taxon-name-part-type="genus" reg="Phaeobotryon">Phaeobotryon</tp:taxon-name-part></tp:taxon-name></italic> isolates. The tree was rooted in <italic><tp:taxon-name><tp:taxon-name-part taxon-name-part-type="genus" reg="Alanphillipsia">Alanphillipsia</tp:taxon-name-part><tp:taxon-name-part taxon-name-part-type="species" reg="aloeicola">aloeicola</tp:taxon-name-part></tp:taxon-name></italic> (CBS 138896). The <abbrev xmlns:xlink="http://www.w3.org/1999/xlink" xlink:title="Maximum parsimony" id="ABBRID0E2MGK" xlink:type="simple">MP</abbrev>, <abbrev xmlns:xlink="http://www.w3.org/1999/xlink" xlink:title="maximum likelihood" id="ABBRID0E6MGK" xlink:type="simple">ML</abbrev> (≥ 50%), and <abbrev xmlns:xlink="http://www.w3.org/1999/xlink" xlink:title="Bayesian inference" id="ABBRID0EDNGK" xlink:type="simple">BI</abbrev> (≥ 0.9) bootstrap supports are given near the nodes, respectively. Isolates from this study are marked in blue, and ex-type strains are marked in bold.</p></caption><graphic xmlns:xlink="http://www.w3.org/1999/xlink" xlink:href="mycokeys-106-225-g004.jpg" position="float" orientation="portrait" xlink:type="simple" id="oo_1080708.jpg"><uri content-type="original_file" xlink:type="simple">https://binary.pensoft.net/fig/1080708</uri></graphic></fig></tp:treatment-sec><ref-list><ref id="B13"><mixed-citation xmlns:xlink="http://www.w3.org/1999/xlink" xlink:type="simple"><person-group><name name-style="western"><surname>Fan</surname><given-names>XL</given-names></name><name name-style="western"><surname>Hyde</surname><given-names>KD</given-names></name><name name-style="western"><surname>Liu</surname><given-names>JK</given-names></name><name name-style="western"><surname>Liang</surname><given-names>YM</given-names></name><name name-style="western"><surname>Tian</surname><given-names>CM</given-names></name></person-group> (<year>2015b</year>) <article-title>Multigene phylogeny and morphology reveal <italic><tp:taxon-name><tp:taxon-name-part taxon-name-part-type="genus">Phaeobotryon</tp:taxon-name-part><tp:taxon-name-part taxon-name-part-type="species">rhois</tp:taxon-name-part></tp:taxon-name></italic> sp. nov. (<tp:taxon-name><tp:taxon-name-part taxon-name-part-type="order">Botryosphaeriales</tp:taxon-name-part></tp:taxon-name>, <tp:taxon-name><tp:taxon-name-part taxon-name-part-type="phylum">Ascomycota</tp:taxon-name-part></tp:taxon-name>).</article-title><source>Phytotaxa</source><volume>205</volume>(<issue>2</issue>): <fpage>90</fpage>–<lpage>98</lpage>. <ext-link xlink:href="10.11646/phytotaxa.205.2.2" ext-link-type="doi" xlink:type="simple">https://doi.org/10.11646/phytotaxa.205.2.2</ext-link></mixed-citation></ref><ref id="B22"><mixed-citation xmlns:xlink="http://www.w3.org/1999/xlink" xlink:type="simple"><person-group><name name-style="western"><surname>Jia</surname><given-names>H</given-names></name><name name-style="western"><surname>Li</surname><given-names>M</given-names></name><name name-style="western"><surname>Wang</surname><given-names>C</given-names></name><name name-style="western"><surname>Ma</surname><given-names>R</given-names></name></person-group> (<year>2023</year>) <article-title>Species diversity of <italic><tp:taxon-name><tp:taxon-name-part taxon-name-part-type="genus">Phaeobotryon</tp:taxon-name-part></tp:taxon-name></italic> associated with tree canker and dieback diseases in Xinjiang, China.</article-title><source>Forests</source><volume>14</volume>(<issue>5</issue>): <fpage>864</fpage>. <ext-link xlink:href="10.3390/f14050864" ext-link-type="doi" xlink:type="simple">https://doi.org/10.3390/f14050864</ext-link></mixed-citation></ref><ref id="B36"><mixed-citation xmlns:xlink="http://www.w3.org/1999/xlink" xlink:type="simple"><person-group><name name-style="western"><surname>Pan</surname><given-names>M</given-names></name><name name-style="western"><surname>Zhu</surname><given-names>HY</given-names></name><name name-style="western"><surname>Bezerra</surname><given-names>JD</given-names></name><name name-style="western"><surname>Bonthond</surname><given-names>G</given-names></name><name name-style="western"><surname>Tian</surname><given-names>CM</given-names></name><name name-style="western"><surname>Fan</surname><given-names>XL</given-names></name></person-group> (<year>2019</year>) <article-title>Botryosphaerialean fungi causing canker and dieback of tree hosts from Mount Yudu in China.</article-title><source>Mycological Progress</source><volume>18</volume>(<issue>11</issue>): <fpage>1341</fpage>–<lpage>1361</lpage>. <ext-link xlink:href="10.1007/s11557-019-01532-z" ext-link-type="doi" xlink:type="simple">https://doi.org/10.1007/s11557-019-01532-z</ext-link></mixed-citation></ref><ref id="B1"><mixed-citation xmlns:xlink="http://www.w3.org/1999/xlink" xlink:type="simple"><person-group><name name-style="western"><surname>Abdollahzadeh</surname><given-names>J</given-names></name><name name-style="western"><surname>Goltapeh</surname><given-names>EM</given-names></name><name name-style="western"><surname>Javadi</surname><given-names>A</given-names></name><name name-style="western"><surname>Shams-Bakhsh</surname><given-names>M</given-names></name><name name-style="western"><surname>Zare</surname><given-names>R</given-names></name><name name-style="western"><surname>Phillips</surname><given-names>AJL</given-names></name></person-group> (<year>2009</year>) <article-title><italic><tp:taxon-name><tp:taxon-name-part taxon-name-part-type="genus">Barriopsis</tp:taxon-name-part><tp:taxon-name-part taxon-name-part-type="species">iraniana</tp:taxon-name-part></tp:taxon-name></italic> and <italic><tp:taxon-name><tp:taxon-name-part taxon-name-part-type="genus">Phaeobotryon</tp:taxon-name-part><tp:taxon-name-part taxon-name-part-type="species">cupressi</tp:taxon-name-part></tp:taxon-name></italic>: Two new species of the <tp:taxon-name><tp:taxon-name-part taxon-name-part-type="family">Botryosphaeriaceae</tp:taxon-name-part></tp:taxon-name> from trees in Iran.</article-title><source>Persoonia</source><volume>23</volume>(<issue>1</issue>): <fpage>1</fpage>–<lpage>8</lpage>. <ext-link xlink:href="10.3767/003158509X467552" ext-link-type="doi" xlink:type="simple">https://doi.org/10.3767/003158509X467552</ext-link></mixed-citation></ref><ref id="B37"><mixed-citation xmlns:xlink="http://www.w3.org/1999/xlink" xlink:type="simple"><person-group><name name-style="western"><surname>Peng</surname><given-names>C</given-names></name><name name-style="western"><surname>Shi</surname><given-names>TY</given-names></name><name name-style="western"><surname>Xia</surname><given-names>GC</given-names></name><name name-style="western"><surname>Tian</surname><given-names>CM</given-names></name></person-group> (<year>2023</year>) <article-title>A new species of <italic><tp:taxon-name><tp:taxon-name-part taxon-name-part-type="genus">Phaeobotryon</tp:taxon-name-part></tp:taxon-name></italic> from galls of <italic><tp:taxon-name><tp:taxon-name-part taxon-name-part-type="genus">Juniperus</tp:taxon-name-part><tp:taxon-name-part taxon-name-part-type="species">formosana</tp:taxon-name-part></tp:taxon-name></italic> branches in China.</article-title><source>Journal of Fungal Research</source><volume>21</volume>(<issue>1–3</issue>): <fpage>31</fpage>–<lpage>41</lpage>. <ext-link xlink:href="10.13341/j.jfr.2023.0004" ext-link-type="doi" xlink:type="simple">https://doi.org/10.13341/j.jfr.2023.0004</ext-link> [in Chinese]</mixed-citation></ref><ref id="B39"><mixed-citation xmlns:xlink="http://www.w3.org/1999/xlink" xlink:type="simple"><person-group><name name-style="western"><surname>Phillips</surname><given-names>AJL</given-names></name><name name-style="western"><surname>Alves</surname><given-names>A</given-names></name><name name-style="western"><surname>Pennycook</surname><given-names>S</given-names></name><name name-style="western"><surname>Johnston</surname><given-names>P</given-names></name><name name-style="western"><surname>Ramaley</surname><given-names>A</given-names></name><name name-style="western"><surname>Akulov</surname><given-names>A</given-names></name><name name-style="western"><surname>Crous</surname><given-names>PW</given-names></name></person-group> (<year>2008</year>) <article-title>Resolving the phylogenetic and taxonomic status of dark–spored teleomorph genera in the <tp:taxon-name><tp:taxon-name-part taxon-name-part-type="family">Botryosphaeriaceae</tp:taxon-name-part></tp:taxon-name>.</article-title><source>Persoonia</source><volume>21</volume>(<issue>1</issue>): <fpage>29</fpage>–<lpage>55</lpage>. <ext-link xlink:href="10.3767/003158508X340742" ext-link-type="doi" xlink:type="simple">https://doi.org/10.3767/003158508X340742</ext-link></mixed-citation></ref><ref id="B8"><mixed-citation xmlns:xlink="http://www.w3.org/1999/xlink" xlink:type="simple"><person-group><name name-style="western"><surname>Daranagama</surname><given-names>DA</given-names></name><name name-style="western"><surname>Thambugala</surname><given-names>KM</given-names></name><name name-style="western"><surname>Campino</surname><given-names>B</given-names></name><name name-style="western"><surname>Alves</surname><given-names>A</given-names></name><name name-style="western"><surname>Bulgakov</surname><given-names>TS</given-names></name><name name-style="western"><surname>Phillips</surname><given-names>AJL</given-names></name><name name-style="western"><surname>Liu</surname><given-names>XZ</given-names></name><name name-style="western"><surname>Hyde</surname><given-names>KD</given-names></name></person-group> (<year>2016</year>) <article-title><italic><tp:taxon-name><tp:taxon-name-part taxon-name-part-type="genus">Phaeobotryon</tp:taxon-name-part><tp:taxon-name-part taxon-name-part-type="species">negundinis</tp:taxon-name-part></tp:taxon-name></italic> sp. nov. (<tp:taxon-name><tp:taxon-name-part taxon-name-part-type="order">Botryosphaeriales</tp:taxon-name-part></tp:taxon-name>) from Russia.</article-title><source>Mycosphere : Journal of Fungal Biology</source><volume>7</volume>(<issue>7</issue>): <fpage>933</fpage>–<lpage>941</lpage>. <ext-link xlink:href="10.5943/mycosphere/si/1b/2" ext-link-type="doi" xlink:type="simple">https://doi.org/10.5943/mycosphere/si/1b/2</ext-link></mixed-citation></ref><ref id="B28"><mixed-citation xmlns:xlink="http://www.w3.org/1999/xlink" xlink:type="simple"><person-group><name name-style="western"><surname>Lin</surname><given-names>L</given-names></name><name name-style="western"><surname>Bai</surname><given-names>YK</given-names></name><name name-style="western"><surname>Pan</surname><given-names>M</given-names></name><name name-style="western"><surname>Tian</surname><given-names>CM</given-names></name><name name-style="western"><surname>Fan</surname><given-names>XL</given-names></name></person-group> (<year>2023a</year>) <article-title>Morphology and molecular analyses reveal three new species of <tp:taxon-name><tp:taxon-name-part taxon-name-part-type="order">Botryosphaeriales</tp:taxon-name-part></tp:taxon-name> isolated from diseased plant branches in China.</article-title><source>MycoKeys</source><volume>97</volume>: <fpage>1</fpage>–<lpage>19</lpage>. <ext-link xlink:href="10.3897/mycokeys.97.102653" ext-link-type="doi" xlink:type="simple">https://doi.org/10.3897/mycokeys.97.102653</ext-link></mixed-citation></ref><ref id="B66"><mixed-citation xmlns:xlink="http://www.w3.org/1999/xlink" xlink:type="simple"><person-group><name name-style="western"><surname>Zhu</surname><given-names>HY</given-names></name><name name-style="western"><surname>Tian</surname><given-names>CM</given-names></name><name name-style="western"><surname>Fan</surname><given-names>XL</given-names></name></person-group> (<year>2018</year>) <article-title>Studies of botryosphaerialean fungi associated with canker and dieback of tree hosts in Dongling Mountain of China.</article-title><source>Phytotaxa</source><volume>348</volume>(<issue>2</issue>): <fpage>63</fpage>–<lpage>76</lpage>. <ext-link xlink:href="10.11646/phytotaxa.348.2.1" ext-link-type="doi" xlink:type="simple">https://doi.org/10.11646/phytotaxa.348.2.1</ext-link></mixed-citation></ref><ref id="B23"><mixed-citation xmlns:xlink="http://www.w3.org/1999/xlink" xlink:type="simple"><person-group><name name-style="western"><surname>Jin</surname><given-names>XC</given-names></name><name name-style="western"><surname>Karunarathna</surname><given-names>SC</given-names></name></person-group> (<year>2021</year>) <article-title>Looking for the undiscovered asexual taxa: Case studies from lesser studied life modes and habitats.</article-title><source>Mycosphere</source><volume>12</volume>(<issue>1</issue>): <fpage>1290</fpage>–<lpage>1333</lpage>. <ext-link xlink:href="10.5943/mycosphere/12/1/17" ext-link-type="doi" xlink:type="simple">https://doi.org/10.5943/mycosphere/12/1/17</ext-link></mixed-citation></ref><ref id="B65"><mixed-citation xmlns:xlink="http://www.w3.org/1999/xlink" xlink:type="simple"><person-group><name name-style="western"><surname>Zhang</surname><given-names>W</given-names></name><name name-style="western"><surname>Groenewald</surname><given-names>JZ</given-names></name><name name-style="western"><surname>Lombard</surname><given-names>L</given-names></name><name name-style="western"><surname>Schumacher</surname><given-names>RK</given-names></name><name name-style="western"><surname>Phillips</surname><given-names>AJL</given-names></name><name name-style="western"><surname>Crous</surname><given-names>PW</given-names></name></person-group> (<year>2021</year>) <article-title>Evaluating species in <tp:taxon-name><tp:taxon-name-part taxon-name-part-type="order">Botryosphaeriales</tp:taxon-name-part></tp:taxon-name>.</article-title><source>Persoonia</source><volume>46</volume>(<issue>1</issue>): <fpage>63</fpage>–<lpage>115</lpage>. <ext-link xlink:href="10.3767/persoonia.2021.46.03" ext-link-type="doi" xlink:type="simple">https://doi.org/10.3767/persoonia.2021.46.03</ext-link></mixed-citation></ref></ref-list></tp:taxon-treatment>
